# Supplementary material for: Copper-Induced Enhancement of Glioblastoma Tumorigenicity via Cytochrome C Oxidase
Source: Antioxidants (Basel). 2025 Jan 24;14(2):142. doi: 10.3390/antiox14020142 (PMC11851629; doi:10.3390/antiox14020142)
Supplement: Supplementary file 1 [file antioxidants-14-00142-s001.zip]

Archive with 1 entries (1 files):
- antioxidants-3412726-supplementary.xls
