# Supplementary material for: Copper-Induced Enhancement of Glioblastoma Tumorigenicity via Cytochrome C Oxidase
Source: Antioxidants (Basel). 2025 Jan 24;14(2):142. doi: 10.3390/antiox14020142 (PMC11851629; doi:10.3390/antiox14020142)
Supplement: Supplementary file 1 [file antioxidants-14-00142-s001.zip › antioxidants-3412726-supplementary.xls]

## Sheet: Redox-Volcano plot
								ID	U251 Control	U251 Control	U251 Control	U251 Control	U251 Control	U251 Control		U251 Copper	U251 Copper	U251 Copper	U251 Copper	U251 Copper	U251 Copper		JX22 Control	JX22 Control	JX22 Control	JX22 Control	JX22 Control	JX22 Control		JX22 Copper	JX22 Copper	JX22 Copper	JX22 Copper	JX22 Copper	JX22 Copper
		U251				Jx22		Treatment	control	control	control	control	control	control		copper	copper	copper	copper	copper	copper		control	control	control	control	control	control		copper	copper	copper	copper	copper	copper
Variable annotation 1	p-value	q-value	Fold change		p-value	q-value	Fold change								mean							mean							mean							mean
2-Hydroxybutyrate	0.0237825	0.0609809	2.88953		0.639558	0.83859	0.729493		15.379	13.875	15.321	14.092	13.278	15.288	14.5388	16.286	15.568	17.906	16.133	15.906	14.619	16.0697	10.334	9.8393	11.371	10.661	9.9063	10.621	10.4554	10.813	12.284	9.1448	10.306	6.0946	11.36	10.0004
2-Hydroxyglutarate	0.000267589	0.00157406	0.385624		0.763956	0.84884	1.28194		5.0589	5.4644	6.3634	5.1293	6.1729	5.3189	5.58463	4.353	3.784	4.2684	4.2863	4.5499	4.0178	4.2099	11.005	9.8811	10.43	13.377	12.973	11.128	11.4657	13.65	13.412	12.656	11.986	6.9971	12.243	11.824
3-Phosphoglycerate	0.888271	0.935022	0.969178		0.895763	0.923467	1.10604		7.3288	6.0637	5.9998	6.1392	6.5021	7.131	6.52743	5.9335	6.6829	6.3572	7.3201	6.0085	6.5914	6.48227	9.969	8.0146	9.8323	11.352	10.988	10.59	10.1243	11.074	12.246	10.654	10.953	5.6163	11.075	10.2697
4-Aminobutanoate	4.01896e-06	3.6536e-05	0.994258		0.29384	0.565077	1.00016		0.040229	0.043259	0.042087	0.044909	0.045932	0.043555	0.0433285	0.036143	0.035203	0.033667	0.035701	0.035458	0.033956	0.0350213	0.0037756	0.0031298	0.0034335	0.0029201	0.0029764	0.0035791	0.00330242	0.0038	0.0031613	0.0035445	0.0035064	0.0040739	0.003105	0.00353185
6-Phosphogluconate	0.112465	0.213206	1.52749		0.144844	0.529183	0.43596		11.607	10.727	11.543	11.624	10.614	10.73	11.1408	12.222	12.785	11.808	10.738	11.517	11.442	11.752	8.7615	8.3327	8.4246	8.5924	8.5622	7.8736	8.4245	8.0351	8.4718	7.4127	7.7393	3.8501	7.8516	7.22677
Aconitate	0.283515	0.450024	0.573381		0.248716	0.529183	0.505962		12.08	13.069	12.835	12.046	11.603	14.755	12.7313	12.25	12.754	9.3584	12.418	12.937	11.856	11.9289	7.995	7.4762	8.6441	9.451	9.7463	8.4477	8.62672	8.9553	8.4744	8.4943	8.4099	4.3506	7.1784	7.64382
Adenine	- - -	0.667735	- - -		- - -	- - -	- - -		13.169	12.909	11.148	14.061	11.567	16.686	13.2567	13.485	12.933	12.496	12.473	12.808	12.002	12.6995	16.818	15.417	17.365	16.385	15.896	16.424	16.3842	19.965	19.238	20.271	18.779	10.737	18.684	17.9457
Adenosine	- - -	- - -	- - -		- - -	- - -	- - -		9.2921	8.7149	9.2751	10.068	9.1915	10.054	9.4326	10.344	9.1657	9.5378	8.5748	9.1234	9.1402	9.31432	9.8797	8.7994	10.868	10.344	10.87	10.186	10.1578	9.9791	10.811	10.212	10.829	5.3862	9.4839	9.4502
Adenosine-3-5-cyclic-monophosphate	0.919599	0.949574	0.999907		0.529706	0.746064	1.00098		0.019794	0.017813	0.017672	0.019152	0.018476	0.022492	0.0192332	0.015523	0.018065	0.01838	0.018709	0.023266	0.020652	0.0190992	0.059553	0.062218	0.055533	0.056927	0.057512	0.066274	0.0596695	0.057171	0.057862	0.058834	0.064327	0.064971	0.063319	0.0610807
Adenosine-5-diphosphoribose	0.110969	0.213206	0.986476		0.801261	0.870935	1.00226		0.050483	0.089324	0.10528	0.11336	0.062224	0.060078	0.0801248	0.058082	0.048352	0.073043	0.055289	0.063368	0.06475	0.0604807	0.049676	0.066274	0.04754	0.081565	0.086188	0.051485	0.063788	0.10277	0.096292	0.043474	0.058542	0.049328	0.051901	0.0670512
Adenosine-5-monophosphate	0.718601	0.830851	1.00077		0.874523	0.910961	0.999808		0.044622	0.05378	0.0534	0.057867	0.059661	0.060801	0.0550218	0.05503	0.048163	0.057745	0.056768	0.058503	0.060575	0.0561307	0.046468	0.04426	0.047611	0.040223	0.042824	0.047214	0.0447667	0.045595	0.040403	0.041738	0.046116	0.048766	0.044316	0.044489
Adenosine-5-triphosphate	1.46165e-23	1.46165e-21	2.15274		1.35729e-16	1.35729e-14	2.15376		0.040032	0.046233	0.045534	0.048665	0.045903	0.047774	0.0456902	1.1489	1.15	1.154	1.1461	1.1558	1.1564	1.15187	0.047973	0.04772	0.048624	0.047793	0.046896	0.045736	0.047457	1.1551	1.1571	1.1527	1.1573	1.1491	1.1546	1.15432
Adonitol	0.00235072	0.0106851	0.398725		0.484394	0.716582	0.712486		7.4963	6.7161	7.9511	8.495	7.3049	8.2203	7.69728	6.2711	6.1674	7.3077	6.0609	6.3109	6.1065	6.37075	7.736	7.2864	7.7353	7.2584	7.1805	7.7038	7.4834	7.2479	8.1516	7.8865	7.1807	3.877	7.6223	6.99433
Alanine	0.0136827	0.0390934	0.703335		0.218132	0.529183	2.9449		6.3122	5.9532	6.5111	6.1387	6.5779	6.1317	6.2708	5.6329	5.9624	6.0555	6.1494	5.3381	5.4402	5.76308	11.9	12.298	11.797	11.378	10.338	11.347	11.5097	12.822	13.593	15.477	14.988	8.0063	13.521	13.0679
Aminoadipate	3.45542e-08	3.83935e-07	0.0222225		0.161996	0.529183	0.630412		18.639	16.922	18.073	17.243	18.416	17.932	17.8708	11.836	12.317	12.938	13.249	11.77	12.164	12.379	5.4756	5.362	4.93	5.0377	4.6649	5.188	5.1097	4.2421	4.3177	5.4827	5.0052	2.6879	4.9288	4.44407
Arachidic.acid..Eicosanoic.acid.	0.112999	0.213206	3.64466		0.723391	0.84884	0.760674		10.149	8.8469	10.088	12.458	9.4844	13.91	10.8227	14.493	10.861	12.382	10.743	12.675	14.977	12.6885	4.191	6.0968	8.8096	7.4125	8.2472	7.5369	7.049	7.0428	7.0958	8.1924	8.9331	3.2155	5.4465	6.65435
Asparagine	0.00528281	0.0203431	1.20209		0.192187	0.529183	0.41376		2.821	2.7299	2.844	2.659	2.8032	2.827	2.78068	3.0272	3.1792	3.278	3.0103	2.9946	2.7881	3.04623	12.36	12.503	11.528	11.342	10.97	11.745	11.7413	10.387	10.637	12.103	12.107	6.5992	10.976	10.4682
Aspartate	0.0785903	0.170849	1.36473		0.266863	0.533726	0.214691		8.1587	7.927	8.2698	8.1196	8.0756	8.2988	8.14158	7.6037	8.7185	9.1571	8.9585	8.6774	8.426	8.5902	24.379	21.501	24.244	23.619	23.316	23.707	23.461	23.182	22.594	22.661	22.002	12.647	24.362	21.2413
B-Nicotinamide-adenine-dinucleotide	0.533303	0.667735	1.00052		0.245451	0.529183	1.00206		0.043585	0.044802	0.044752	0.042701	0.049072	0.046915	0.0453045	0.044089	0.045523	0.044304	0.046886	0.047633	0.047914	0.0460582	0.067394	0.06092	0.065575	0.057138	0.05646	0.064068	0.0619258	0.065173	0.063417	0.058622	0.065752	0.070016	0.066354	0.064889
B-Nicotinamide-adenine-dinucleotide-phosphate	0.296474	0.463241	0.996929		0.000243673	0.00243673	0.992105		0.04722	0.049306	0.057407	0.057776	0.059578	0.068197	0.0565807	0.051851	0.042207	0.051702	0.054509	0.061821	0.050773	0.0521438	0.064553	0.057125	0.06668	0.060594	0.057191	0.060694	0.0611395	0.048994	0.048139	0.046466	0.054386	0.047797	0.052442	0.049704
Cholesterol	0.605293	0.729268	0.962439		0.0777814	0.324089	0.289139		5.7706	5.6606	6.0952	5.9188	6.1298	6.22	5.96583	5.8488	5.7387	5.9137	6.1138	5.9728	5.8758	5.9106	10.767	9.2368	10.292	11.374	11.474	10.615	10.6265	9.6054	9.9619	9.1487	9.9309	4.9185	9.4524	8.8363
Citrate	0.0078102	0.0249246	0.618109		0.494441	0.716582	0.589617		8.8032	8.8006	8.9117	8.9619	8.655	9.7576	8.98167	7.8368	8.1366	8.6488	8.6191	8.4234	8.0609	8.2876	10.516	9.3944	10.911	11.95	12.019	10.803	10.9322	11.68	12.085	10.658	10.075	5.5145	11.008	10.1701
CoA	0.109777	0.213206	0.995776		0.74848	0.84884	0.999068		0.056069	0.043908	0.064275	0.053123	0.055261	0.056449	0.0548475	0.048617	0.0519	0.044594	0.040793	0.056097	0.050447	0.0487413	0.049008	0.055577	0.070245	0.065022	0.063968	0.051642	0.0592437	0.059451	0.056239	0.051247	0.061973	0.065256	0.053224	0.0578983
Cysteine	2.40993e-08	3.01241e-07	34884.1		9.69455e-06	0.000107717	15517.2		9.6977	9.6269	10.607	8.803	10.521	7.8277	9.51388	21.807	23.173	27.207	26.956	24.073	24.409	24.6042	12.576	12.22	12.821	16.478	7.1735	14.244	12.5854	31.003	23.842	23.361	26.74	26.712	27.384	26.507
Dihydronicotinamide-adenine-dinucleotide	0.549205	0.67803	1.00253		0.000989626	0.00824688	1.01365		0.054952	0.029761	0.046114	0.032721	0.029392	0.020207	0.0355245	0.044221	0.050083	0.035998	0.038623	0.031341	0.034764	0.0391717	0.039909	0.050302	0.044387	0.049263	0.045432	0.042297	0.045265	0.056695	0.067077	0.056115	0.061137	0.074763	0.07319	0.0648295
Dihydronicotinamide-adenine-dinucleotide-phosphate	0.76492	0.834829	0.996653		0.223245	0.529183	1.01737		0.092644	0.0085289	0.044468	0.037377	0.046351	0.019269	0.0414397	0.052745	0.080711	0.026891	0.018645	0.016179	0.024442	0.0366022	0.018795	0.028282	0.007939	0.036813	0.041522	0.031289	0.02744	0.015663	0.032067	0.13673	0.037977	0.04963	0.041621	0.0522813
Dihydroxyacetone.phosphate..DHAP.	0.16421	0.293232	0.446944		0.703369	0.84884	1.37476		19.185	18.863	19.551	18.996	17.786	18.58	18.8268	16.969	14.576	18.552	19.137	19.414	17.342	17.665	9.7313	8.0173	10.525	10.361	11.577	9.1594	9.89517	12.769	10.58	10.833	12.291	5.5801	10.073	10.3544
Dihydroxyphenylalanine..DOPA.	0.0198354	0.0521984	0.164881		0.164117	0.529183	0.322596		31.091	29.533	32.005	30.319	32.748	30.717	31.0688	26.983	28.879	30.676	30.887	27.093	26.292	28.4683	14.79	13.978	14.703	12.577	11.979	13.882	13.6515	12.067	11.927	14.22	13.283	7.6088	13.01	12.0193
Flavin.adenine-dinucleotide	0.205789	0.354809	1.00351		0.000511487	0.00464988	0.994724		0.05034	0.04862	0.051835	0.048439	0.039606	0.042021	0.0468102	0.051344	0.055507	0.055936	0.061809	0.039856	0.046721	0.0518622	0.05733	0.057549	0.05772	0.057607	0.058073	0.05659	0.0574782	0.051382	0.048526	0.049371	0.046151	0.053412	0.050233	0.0498458
Fructose	0.52561	0.667735	1.40444		0.197768	0.529183	10.9701		13.791	17.73	13.399	14.6	12.845	15.754	14.6865	14.883	15.233	15.561	15.124	15.402	14.856	15.1765	26.564	23.638	25.414	23.37	23.435	25.609	24.6717	29.671	28.706	31.923	29.624	16.951	31.888	28.1272
Fructose.6.phosphate	0.0153753	0.0427091	0.182335		0.0159574	0.0938673	0.164224		17.844	12.987	14.125	13.716	13.196	15.975	14.6405	13.063	11.023	11.808	12.299	13.108	11.81	12.1852	12.635	11.526	11.185	11.804	11.943	11.7	11.7988	9.811	9.5058	9.9332	8.9892	5.7692	11.147	9.19257
Fumarate	0.00734411	0.0244804	3.47617		0.703399	0.84884	0.750696		12.992	12.147	12.655	11.705	11.287	13.346	12.3553	15.795	12.918	14.451	13.9	14.657	13.196	14.1528	11.722	11.094	12.93	13.463	13.547	12.253	12.5015	13.339	13.019	13.034	12.837	7.2988	12.999	12.0878
Gamma.aminobutyric.acid..GABA.	1.0408e-07	1.0408e-06	0.249576		0.621971	0.829295	0.897618		9.7616	9.8706	9.7168	9.5666	10.152	10.018	9.8476	7.5198	8.0069	8.1743	8.0712	7.4521	7.8466	7.84515	0.70043	1.6526	1.6592	1.6613	1.5498	0.76423	1.33126	0.81887	1.5685	1.8024	1.705	0.41793	0.7399	1.17543
Glucose	0.436841	0.615269	0.601276		0.224755	0.529183	0.0888593		8.3549	9.4292	7.4788	11.947	7.0772	11.259	9.25768	8.9746	8.3818	6.8347	8.2015	9.4118	9.3383	8.52378	30.582	28.007	26.623	29.037	29.34	30.074	28.9438	26.591	30.423	25.756	24.328	14.307	31.304	25.4515
Glucose.6.phosphate	0.00711759	0.0244804	0.110086		0.0578029	0.275252	0.108761		16.71	11.174	12.891	13.192	12.054	14.746	13.4612	11.608	8.5041	10.546	10.001	11.448	9.5601	10.2779	18.442	17.063	15.608	17.08	17.957	17.784	17.3223	14.687	15.619	15.145	14.044	7.9884	17.246	14.1216
Glutamate	5.57501e-05	0.000348438	0.572752		0.184751	0.529183	0.323645		7.2633	7.2403	7.3864	7.2688	7.4672	7.3975	7.33725	6.129	6.5619	6.8738	6.8051	6.4902	6.3394	6.53323	14.662	13.244	14.89	14.59	14.173	14.113	14.2787	14.002	13.863	13.745	13.334	7.4379	13.525	12.6512
Glutamine	0.619034	0.736945	0.943209		0.0352556	0.176278	0.422225		6.1129	5.7923	6.4384	6.3852	6.347	6.0366	6.1854	5.6265	6.1298	6.4843	6.398	5.9122	6.0555	6.10105	6.9811	6.2313	7.4351	6.548	6.571	6.8988	6.77755	6.092	5.7534	5.8586	5.7734	3.3952	6.3292	5.53363
Glutathione-.oxidized.	0.785628	0.844761	1.0017		0.202445	0.529183	1.01131		0.025747	0.070775	0.020843	0.048815	0.027048	0.041097	0.0390542	0.03021	0.031669	0.0482	0.057633	0.036799	0.044554	0.0415108	0.082954	0.079616	0.05092	0.037324	0.031023	0.074939	0.0594627	0.071678	0.09072	0.084391	0.091372	0.042842	0.073153	0.0756927
Glutathione-.reduced.	2.02766e-13	3.37943e-12	625.963		3.68197e-11	1.84098e-09	442.674		4.4762	3.6901	4.8576	4.1994	4.8034	4.6377	4.44407	13.751	13.752	13.848	13.65	13.753	13.65	13.734	4.9896	4.7413	5.2118	4.7428	4.9412	4.9527	4.9299	13.752	13.75	13.656	13.648	13.757	13.757	13.72
Glycerate	0.0908948	0.189364	5.48294		0.0758234	0.324089	0.373786		9.5502	12.271	9.3381	11.702	10.365	10.27	10.5827	12.609	12.304	10.116	10.286	14.938	17.973	13.0377	8.5735	8.7391	8.6765	10.127	9.8831	9.2985	9.21628	8.8065	9.0567	7.9975	7.8642	4.8325	8.222	7.79657
Glycerol	0.102757	0.209708	2.16587		0.86293	0.908347	0.925978		8.9598	9.8815	8.1261	8.3568	8.2865	8.6519	8.71043	9.4267	9.2241	8.7666	12.552	9.1895	9.7934	9.82538	4.7798	4.6696	5.1881	5.7565	5.638	6.96	5.49867	6.4743	5.9465	6.0294	5.7227	2.9154	5.238	5.38772
Glycine	1.25901e-17	6.29505e-16	16628.6		2.00852e-06	2.51065e-05	5913.52		4.1174	3.9202	4.1103	3.9995	4.1342	4.0751	4.05945	18.364	18.067	18.224	18.24	17.77	17.82	18.0808	4.2362	4.5038	4.5874	4.5548	4.3683	4.1027	4.3922	17.278	17.309	17.819	17.678	14.253	17.195	16.922
Heneicosylic.acid..Heneicosanoic.acid.	1.73502e-05	0.000133463	4.2624		0.235919	0.529183	0.491274		16.136	14.882	15.635	15.023	14.859	15.824	15.3932	17.176	17.961	17.268	17.326	18.005	17.173	17.4848	8.1655	7.846	8.8342	9.0522	9.0432	8.0546	8.49928	8.5228	8.8917	8.0743	8.2867	3.9549	7.1129	7.47388
Heptadecanoic.acid	0.320545	0.493146	1.71297		0.959077	0.959077	1.0391		11.175	10.214	11.426	12.882	10.262	11.68	11.2732	13.174	11.849	11.485	10.011	11.4	14.379	12.0497	4.9953	5.7357	8.5175	5.7326	8.8588	7.7004	6.92338	6.9762	6.9123	8.2365	9.5981	3.6625	6.4867	6.97872
Histidine	0.00628777	0.023288	1.2891		0.308921	0.58287	0.303724		4.9285	4.8549	5.2873	5.2924	4.8206	5.3035	5.0812	5.2828	5.5413	5.5824	5.4806	5.4169	5.3814	5.44757	20.4	19.91	19.565	18.011	17.721	19.167	19.129	16.907	16.038	20.862	19.327	11.082	20.243	17.4098
Hypotaurine	- - -	- - -	- - -		- - -	- - -	- - -		20.618	20.52	21.49	15.77	20.09	14.286	18.7957	22.97	22.943	24.504	23.376	22.035	22.196	23.004	10.329	8.5939	9.4286	9.6042	9.4238	9.8074	9.53115	4.7246	4.2572	5.2189	5.0383	2.8684	4.924	4.50523
Hypoxanthine	0.0052892	0.0203431	8.08548		0.139765	0.529183	0.514764		12.811	12.509	10.487	12.549	10.447	12.624	11.9045	13.158	14.204	13.546	14.385	17.181	17.045	14.9198	6.6939	6.6349	6.6732	7.0775	7.2133	6.3689	6.77695	6.5234	6.3104	6.0604	6.2289	3.1453	6.6452	5.81893
Inotisol	0.0111141	0.0326885	0.137865		0.257874	0.533726	0.387647		32.206	29.438	31.619	30.219	32.858	30.494	31.139	26.858	29.04	30.088	30.48	27.162	26.054	28.2803	14.645	13.816	14.402	12.205	11.831	13.794	13.4488	12.044	11.714	14.397	13.661	7.4869	13.187	12.0817
Isocitrate	0.748863	0.834829	1.06752		0.416072	0.703435	0.545796		10.292	10.398	10.334	10.265	10.076	10.926	10.3818	9.6976	10.368	10.925	10.313	11.491	10.062	10.4761	10.934	9.8908	11.561	12.488	12.245	11.304	11.4038	12.184	12.064	11.119	10.681	6.0314	11.102	10.5302
Isoleucine	0.147225	0.271636	1.09879		0.423676	0.703435	0.376486		4.4437	4.2172	4.4022	4.4508	4.3935	4.5088	4.4027	4.7426	4.4217	4.7634	4.5904	4.3478	4.3658	4.53862	22.272	21.718	22.331	20.761	20.186	22.785	21.6755	20.554	21.267	22.755	22.239	12.521	22.261	20.2662
Lactate	0.405898	0.588259	0.86088		0.265512	0.533726	0.60418		5.3387	6.5191	5.1721	5.7167	6.2938	5.7785	5.80315	5.3948	6.1278	5.2015	5.6586	5.5384	5.6011	5.58703	7.1894	6.6981	7.2775	8.0525	7.2212	7.4433	7.31367	7.3573	7.8239	6.8187	7.059	3.9131	6.5483	6.58672
Lauric.acid	0.0699059	0.158877	0.417255		0.930478	0.949467	0.947742		14.011	11.666	12.87	12.596	15.484	14.129	13.4593	11.68	11.598	13.525	12.249	12.073	12.065	12.1983	9.9704	8.7678	10.233	9.6608	9.5285	9.2599	9.57007	10.767	10.32	9.4187	10.428	5.4911	10.531	9.49263
Leucine	0.518479	0.667735	1.0851		0.380047	0.666749	0.361525		5.4816	4.4937	4.5589	4.557	4.6157	4.6641	4.7285	5.0309	4.7644	5.1249	4.9287	4.6126	4.6165	4.84633	21.184	20.616	20.697	19.342	19.015	21.245	20.3498	18.911	20.711	20.656	20.711	11.562	20.741	18.882
Linoleate	0.378597	0.565071	1.79714		0.473242	0.716582	0.563563		8.4574	7.7239	9.8679	11.63	8.671	9.3963	9.29108	10.702	9.5229	10.473	8.8469	8.0929	13.183	10.1368	7.1882	7.1653	10.618	7.3297	10.585	8.9116	8.63297	7.1726	8.1136	8.6908	10.894	4.3162	7.6465	7.80562
Lysine	0.00117171	0.00616688	1.68868		0.0939128	0.375651	0.357674		7.2865	7.117	6.9556	7.5747	6.6935	7.3587	7.16433	7.8771	8.2918	7.6075	7.6602	8.1623	7.9225	7.92023	11.662	10.662	10.901	11.333	11.27	11.176	11.1673	10.861	10.145	10.229	10.53	6.1443	10.195	9.68405
Malate	2.32943e-08	3.01241e-07	0.287228		0.757657	0.84884	0.769388		9.4632	9.4454	9.4256	9.2998	9.5026	9.8446	9.49687	7.2922	7.7377	7.6992	7.9088	7.8295	7.7154	7.69713	11.912	10.705	11.669	13.264	13.241	12.242	12.1722	13.762	13.58	12.232	12.141	6.4567	12.592	11.794
Malonate	0.00322981	0.0140426	0.0981047		0.00276628	0.0197591	51.869		15.564	13.699	15.489	15.33	12.764	15.233	14.6798	12.508	10.05	12.282	8.8148	13.63	10.697	11.3303	4.2093	4.6603	6.1531	5.1938	4.6766	4.465	4.89302	12.496	11.966	11.948	11.943	5.5059	9.68	10.5898
Methionine	1.81203e-15	6.04009e-14	582.239		4.97342e-09	1.24336e-07	168.993		4.1191	4.2006	4.6438	4.1389	4.3037	3.8251	4.2052	13.498	13.359	13.413	13.37	13.313	13.391	13.3907	5.9128	5.6174	5.7319	6.6251	6.3244	6.6295	6.14018	13.36	13.356	13.564	13.553	13.869	13.544	13.541
Myristic.acid	0.489443	0.661409	0.777905		0.711249	0.84884	0.779264		11.143	10.56	12.151	12.676	11	10.901	11.4052	10.157	11.082	12.619	10.788	10.162	11.449	11.0428	10.424	8.8505	10.837	9.9537	10.535	10.785	10.2309	10.296	11.92	10.647	11.447	6.0527	8.8636	9.87105
N.Acetyltyrosine	0.0104799	0.0317574	0.131898		0.357308	0.63805	0.473002		30.791	29.594	31.104	29.374	31.859	28.354	30.1793	26.706	28.667	28.883	29.012	25.674	24.599	27.2568	14.591	13.664	14.052	12.016	11.1	13.326	13.1248	11.812	12.244	13.949	13.452	7.5035	13.308	12.0447
N.acetylglutamate	5.55024e-05	0.000348438	0.0214482		0.701276	0.84884	0.718263		18.788	19.223	17.741	19.711	17.344	15.827	18.1057	12.924	14.889	10.715	13.191	11.633	12.024	12.5627	11.887	9.8185	9.985	10.817	13.057	11.609	11.1956	12.219	12.117	11.585	10.756	5.424	12.208	10.7182
Niacin	0.199293	0.349636	3.16082		0.845237	0.901682	0.855289		7.1814	7.6479	8.8624	11.248	11.302	11.976	9.70295	14.959	10.147	12.697	9.7363	9.4952	11.145	11.3632	7.5512	9.7639	7.8479	10.107	7.0724	8.4079	8.45838	5.4054	9.0252	7.4816	10.456	5.731	11.298	8.23287
O.Phosphoethanolamine	6.86256e-06	5.7188e-05	7.89187		0.0251184	0.139547	0.801634		8.3855	7.6001	7.1133	7.1927	6.7263	7.4951	7.41883	11.036	11.017	10.818	9.9679	9.4893	10.067	10.3992	1.7144	1.2955	1.4336	1.476	1.7	1.7276	1.55785	1.3148	1.3585	1.2096	1.2416	0.81329	1.4954	1.23887
O.Phosphoserine	0.477671	0.654344	1.46695		0.225449	0.529183	4.53311		7.1552	5.9386	8.3167	7.7718	8.8429	8.4979	7.75385	5.6472	7.6166	8.7619	9.2713	9.8146	8.7284	8.30667	14.684	12.121	11.963	12.339	14.082	12.455	12.9407	14.008	13.416	18.616	18.925	8.978	16.784	15.1212
Oleic.acid	0.464737	0.645468	1.72351		0.489945	0.716582	0.56398		10.604	9.9939	11.725	14.056	13.131	12.63	12.0233	14.294	12.07	12.215	10.521	11.701	16.051	12.8087	6.376	7.1654	10.401	6.8807	10.687	8.2821	8.2987	7.196	7.4406	8.2693	10.574	3.9568	7.3978	7.47242
Ophthalmate	2.10304e-14	5.2576e-13	1.00707		8.55286e-07	1.42548e-05	1.00287		0.0021917	0.0024087	0.0018549	0.002434	0.0019403	0.002003	0.00213877	0.012023	0.012317	0.012705	0.012109	0.01263	0.012038	0.0123037	0.0033215	0.0019141	0.0022028	0.0026406	0.002477	0.0023327	0.00248145	0.0066206	0.0069775	0.0062067	0.0063716	0.0077819	0.0057806	0.00662315
Ornithine	0.0578488	0.137735	1.69972		0.0644818	0.293099	0.18095		3.6277	3.5648	3.1512	3.947	3.1644	4.0424	3.58292	4.2843	4.6115	3.4003	3.9605	5.7393	4.0934	4.34822	19.253	17.02	17.118	17.222	17.158	17.842	17.6022	16.686	15.516	15.989	16.835	10.055	15.734	15.1358
Palmitate	0.768043	0.834829	0.920507		0.847581	0.901682	1.11421		11.586	11.478	11.681	12.52	11.114	12.398	11.7962	11.457	11.584	12.097	10.935	10.952	13.035	11.6767	7.1917	6.8559	8.7175	7.274	8.5609	8.4286	7.8381	8.3318	8.9091	9.4049	9.2554	4.8485	7.215	7.99412
Phenylalanine	0.590391	0.719988	0.973779		0.705064	0.84884	0.647447		3.9599	3.8389	4.0309	3.9927	3.9909	3.9464	3.95995	3.7255	4.0256	4.0288	4.1149	3.7969	3.838	3.92162	21.043	20.178	20.239	19.074	18.152	19.745	19.7385	19.14	19.618	21.934	21.141	11.805	21.03	19.1113
Phosphoenolpyruvate	0.534188	0.667735	0.694823		0.951858	0.959077	0.961183		15.212	10.441	12.2	9.9527	10.927	11.352	11.6808	10.986	10.961	11.968	11.529	10.101	11.388	11.1555	9.7766	7.7468	9.6005	10.306	9.4579	10.195	9.5138	10.577	10.572	10.343	9.5828	5.3703	10.295	9.45668
Proline	0.00223936	0.0106636	0.795408		0.178969	0.529183	0.500618		2.8187	2.7496	2.9091	3.0188	3.0612	2.9456	2.91717	2.5804	2.5913	2.7383	2.7435	2.3051	2.563	2.58693	8.9168	8.8067	8.2312	7.7282	7.5111	8.8663	8.34338	6.9814	7.2587	8.429	8.4282	4.5663	8.4074	7.34517
Pterin	0.829788	0.882753	1.01929		0.422717	0.703435	0.369087		1.8593	1.2145	1.4127	1.4386	1.2972	1.8007	1.50383	1.7084	1.4421	1.7366	1.4239	1.391	1.4864	1.5314	15.789	14.992	14.209	17.697	18.48	16.229	16.2327	16.365	17.85	17.184	14.04	7.5122	15.817	14.7947
Pyridoxine	0.272437	0.439414	0.998941		0.525265	0.746064	1.0005		0.036667	0.038514	0.036864	0.041023	0.040975	0.037904	0.0386578	0.032942	0.039363	0.035285	0.039587	0.037358	0.038239	0.037129	0.048709	0.044422	0.046177	0.044439	0.044573	0.043826	0.0453577	0.049037	0.044799	0.043693	0.045556	0.047791	0.045603	0.0460798
Pyroglutamic-acid	0.921086	0.949574	0.999878		0.0157056	0.0938673	0.996119		0.027166	0.033127	0.025703	0.030385	0.032257	0.033123	0.0302935	0.025617	0.03216	0.03312	0.031741	0.029687	0.02838	0.0301175	0.053423	0.051927	0.051293	0.049653	0.043961	0.054179	0.0507393	0.045038	0.040912	0.042437	0.047577	0.047551	0.047262	0.0451295
Pyruvate	0.1494	0.271636	2.24581		0.429096	0.703435	0.67633		5.7808	8.8309	7.8858	6.15	7.9867	5.0573	6.94858	6.8368	7.3333	7.4554	8.6432	8.8203	9.6059	8.11582	7.8726	5.551	5.3771	6.9438	7.2327	7.5236	6.75013	6.6186	6.8142	5.7103	7.5102	3.7878	6.6745	6.18593
Ribose	0.431226	0.615269	0.259295		0.00877095	0.058473	0.134521		10.437	24.666	10.824	11.971	11.248	10.377	13.2538	13.113	12.025	8.747	11.031	12.026	10.897	11.3065	9.6854	8.9558	10.139	10.735	10.458	10.912	10.1475	8.9114	8.1077	7.7671	6.8152	3.8741	8.0451	7.25343
Ribose.5.phosphate	0.0538097	0.131243	0.41151		0.190508	0.529183	0.340081		30.521	27.223	28.423	28.401	29.782	28.802	28.8587	26.482	26.778	28.857	27.679	27.821	27.849	27.5777	14.137	12.672	13.936	13.083	11.284	13.174	13.0477	11.495	10.69	12.52	12.879	7.2097	14.156	11.4916
S-5-Adenosyl-homocysteine	0.0726186	0.161375	0.997453		0.195177	0.529183	1.0016		0.035955	0.043554	0.03279	0.037908	0.034396	0.041635	0.0377063	0.032608	0.031674	0.034098	0.034652	0.035983	0.035147	0.034027	0.05048	0.047243	0.047238	0.047563	0.045794	0.044674	0.0471653	0.052954	0.04808	0.043726	0.049368	0.053126	0.04958	0.0494723
S-5-Adenosyl-methionine	5.1786e-14	1.03572e-12	1006.8		2.6936e-10	8.97867e-09	3716.51		3.7138	3.1347	3.3014	3.3581	3.2723	4.2033	3.49727	13.263	13.474	13.473	13.681	13.473	13.473	13.4728	2.355	2.1276	2.0447	1.9148	2.0378	2.2057	2.11427	14.264	14.474	13.684	13.475	14.265	13.682	13.974
Serine	0.00111451	0.00616688	1.54876		0.544837	0.756717	1.4842		4.2781	3.8717	4.2764	4.5425	4.0691	4.3744	4.23537	4.4488	4.9637	4.8761	4.7253	5.0562	5.1288	4.86648	10.557	9.8149	10.841	9.5734	9.2446	10.452	10.0805	11.11	9.9614	12.028	11.577	6.7806	12.444	10.6502
Stearate	0.0339013	0.0847531	2.86228		0.729335	0.84884	0.832112		11.557	11.506	11.402	12.346	10.682	13.088	11.7635	13.798	13.415	12.664	11.804	12.577	15.426	13.2807	5.502	5.7435	7.7909	6.0798	7.6885	7.1513	6.65933	6.641	6.9914	7.3973	7.8164	3.6125	5.9065	6.39418
Succinate	0.74574	0.834829	1.11506		0.78715	0.865	0.782502		8.3948	7.2542	6.9631	8.8462	7.7336	9.7415	8.15557	8.4973	8.8523	8.1414	8.0871	8.7584	7.5396	8.31268	14.507	13.657	14.985	14.978	14.131	14.43	14.448	16.038	16.093	14.22	13.105	8.571	16.538	14.0942
Taurine	0.0016702	0.00835102	1.00762		0.684779	0.84884	0.999761		0.068037	0.073631	0.072226	0.076819	0.077073	0.078805	0.0744318	0.079343	0.080968	0.087014	0.093201	0.086246	0.085563	0.0853892	0.02355	0.021276	0.020447	0.019148	0.020378	0.022057	0.0211427	0.022403	0.019159	0.020086	0.02224	0.02099	0.01991	0.020798
Threonine	0.359747	0.545071	1.12076		0.488668	0.716582	1.79247		4.6645	4.2942	4.8788	5.1318	4.7827	4.6511	4.73385	4.3951	5.1298	4.9996	5.1115	4.6213	5.1327	4.89833	12.741	12.767	12.88	12.54	11.321	12.612	12.4768	13.263	12.498	15.71	14.978	8.3597	15.104	13.3188
Thymine	0.754819	0.834829	0.64738		0.151055	0.529183	17.0989		16.386	13.29	18.515	14.042	12.79	10.714	14.2895	20.659	15.401	11.377	13.029	11.678	9.8291	13.6622	8.8121	9.0802	11.638	12.292	8.1975	8.5309	9.75845	13.286	23.608	14.77	13.852	5.4557	12.154	13.8543
Tryptophan	0.951222	0.953577	1.00303		0.645714	0.83859	0.60794		4.3603	4.2479	4.4663	4.5714	4.5931	4.335	4.429	4.297	4.5375	4.4993	4.516	4.3361	4.4143	4.43337	19.044	17.946	18.711	17.305	17.227	18.474	18.1178	17.305	17.401	19.943	19.908	10.589	19.253	17.3998
Tyrosine	0.0805949	0.171478	0.910354		0.739604	0.84884	0.646774		3.4548	3.3391	3.4431	3.6174	3.6247	3.4535	3.48877	3.1225	3.4535	3.3983	3.4628	3.2852	3.3973	3.35327	22.039	21.943	21.223	20.17	19.256	21.298	20.9882	19.997	20.217	23.838	23.013	12.242	22.85	20.3595
Uracil	0.00657192	0.0234711	5.88415		0.558146	0.764583	0.717864		17.268	13.595	15.655	15.352	14.841	14.917	15.2713	20.056	16.957	18.4	17.875	17.714	15.967	17.8282	9.3209	9.3109	9.7332	9.9118	9.2976	9.2058	9.46337	9.464	10.682	9.4201	9.991	5.4021	8.9517	8.98515
Valine	0.953577	0.953577	1.00276		0.488442	0.716582	0.400535		4.4492	4.1797	4.2874	4.2947	4.2486	4.386	4.3076	4.3895	4.2483	4.4898	4.3821	4.2323	4.1275	4.31158	23.222	22.792	23.118	21.585	20.881	23.476	22.5123	21.248	22.767	24.025	23.512	12.759	22.843	21.1923
Xanthine	0.663601	0.780707	1.151		0.0323268	0.170141	0.179528		8.7365	7.5609	6.9446	7.5535	7.2244	8.6391	7.7765	8.2381	7.9024	7.1808	7.2618	9.4447	7.8485	7.97938	10.926	11.121	11.569	12.425	12.577	13.321	11.9898	9.6827	10.507	9.3223	10.153	5.6427	11.765	9.51212
alpha.Keto.beta.Methylvalerate..KMV.	0.213079	0.361151	0.601978		0.441294	0.711764	0.695232		6.3995	7.478	6.4414	6.4543	9.0491	5.6584	6.91345	5.9444	6.7288	5.5805	7.0604	5.5139	6.2594	6.18123	7.9795	7.0962	7.6081	8.1685	8.0921	8.352	7.88273	8.4812	8.4048	7.4411	7.4612	4.4589	7.9026	7.3583
alpha.Ketoglutarate	0.0619835	0.144148	0.433324		0.292314	0.565077	1.46317		5.3521	7.15	7.0914	4.9355	6.7541	3.9782	5.87688	3.9712	4.1566	4.777	5.014	4.8416	5.262	4.6704	4.216	2.9909	2.9751	4.0643	3.8668	3.7532	3.64438	4.7435	4.8637	3.8339	4.6822	2.1828	4.8548	4.19348
alpha.Ketoisocaproate..KIC.	0.225954	0.376591	0.433334		0.229389	0.529183	0.463476		9.8115	9.8792	9.283	9.4658	14.675	9.3104	10.4042	8.6296	9.8558	9.1807	10.535	8.0004	8.9847	9.1977	11.046	9.6236	10.653	11.746	11.509	10.825	10.9004	11.424	11.11	9.9364	10.309	6.1185	9.8481	9.791
alpha.Ketoisovalerate..KIV.	0.934454	0.953524	0.968394		0.319715	0.592065	0.635883		3.7425	5.3107	4.8637	5.6249	5.5252	3.9423	4.83488	6.0318	5.3399	4.0875	5.785	3.4127	4.0744	4.78855	7.0825	6.4408	7.2981	7.7603	6.791	7.8323	7.20083	6.8515	7.9878	6.7276	6.8345	3.8887	6.9959	6.54767
beta.Alanine	0.0191988	0.0518887	0.181999		0.749555	0.84884	0.935126		35.216	32.385	34.318	33.395	35.846	32.58	33.9567	32.363	32.651	32.208	32.923	29.16	29.687	31.4987	3.7478	3.4012	3.982	3.4775	3.3868	3.6427	3.60633	3.6284	3.5357	4.0211	3.8236	2.186	3.8626	3.50957
beta.Hydroxy.beta.Methylbutyric.acid..HMB.	4.43949e-05	0.000317107	6.10081		0.592965	0.801304	0.753789		15.335	14.748	15.223	14.262	13.72	14.938	14.7043	17.434	18.112	17.956	16.819	17.318	16.241	17.3133	8.2527	7.2711	8.0746	8.6096	8.3584	7.7973	8.06062	8.6635	9.0427	7.7196	7.8242	4.3329	8.3342	7.65285
beta.Hydroxybutyrate..3.Hydroxybutyrate.	0.393754	0.57905	0.0791939		0.239787	0.529183	0.666103		6.0667	6.1377	5.4608	5.5306	30.386	5.6701	9.87532	6.2423	6.1971	5.7718	6.5686	6.2115	6.3098	6.21685	4.8578	4.548	6.2188	5.832	5.7359	5.0765	5.37817	5.9597	5.3086	4.7496	5.0601	3.1762	4.4977	4.79198
